# Supplementary material for: Solid-phase microextraction-based cuticular hydrocarbon profiling for intraspecific delimitation in Acyrthosiphon pisum
Source: PLoS One. 2017 Aug 31;12(8):e0184243. doi: 10.1371/journal.pone.0184243 (PMC5578635; doi:10.1371/journal.pone.0184243)
Supplement: S2 Appendix — (XLSX) [file pone.0184243.s007.xlsx]

## Sheet: Sheet1
	n-C25	n-C26	n-C27	n-C28	n-C29	n-C30	n-C31	n-C32	n-C33
SPME-1	1.06375	1.83201	11.8543	3.9556	32.7068	7.86283	30.852	6.38855	3.48416
SPME-2	0.811879	1.03465	8.73592	3.26731	25.3177	8.02537	37.6038	9.19289	6.01047
SPME-3	0.677381	1.22465	10.0992	4.27436	27.5937	8.8167	37.0899	5.92505	4.29907
SPME-4	1.0187	1.56761	10.2699	4.06366	26.9256	10.9537	31.7528	9.98355	3.46447
SPME-5	0.986615	1.88948	11.4978	4.55921	31.4776	9.89156	29.6108	6.67379	3.41316
SPME-6	1.09414	2.19462	14.0549	4.9285	28.0923	10.1925	29.3448	6.84169	3.25659
hexane extraction-1	0.651874	1.41986	8.94315	2.87731	21.7768	6.52027	37.9397	7.35576	12.5153
hexane extraction-2	0.346723	0.71553	6.26826	1.97578	17.62	6.98411	41.8374	11.2247	13.0275
hexane extraction-3	0.474521	0.9993	5.87257	2.80531	20.6749	8.91842	42.6741	8.08381	9.49702
hexane extraction-4	0.448641	0.83501	5.88494	2.64004	18.4355	10.6174	36.0157	13.3804	11.7424
hexane extraction-5	0.513145	1.20586	8.21572	3.13608	24.2863	8.46291	35.2182	7.81729	11.1445
hexane extraction-6	0.473952	1.67936	10.2283	3.69612	22.2493	9.89533	31.7195	8.19267	11.8655
aphid 1-1	0.488078	0.890809	6.01359	3.4011	26.2624	8.30717	35.2124	10.3398	9.08457
aphid 1-2	0.442463	0.805679	4.92834	2.91329	25.8658	10.3595	35.9029	11.9761	6.80585
aphid 1-3	0.443218	0.741889	4.64276	3.47341	24.7831	12.5716	33.6982	14.0074	5.63841
aphid 2-1	0.697446	0.936698	7.7562	3.53317	28.6317	8.85049	34.0148	9.90589	5.67359
aphid 2-2	0.618521	0.831799	6.74799	3.04618	28.9311	10.083	33.922	10.3779	5.44154
aphid 2-3	0.549768	0.866671	7.0434	3.50505	26.1523	11.383	33.4027	12.4541	4.64295
aphid 3-1	0.336785	0.843755	6.91627	2.45492	22.4366	9.39756	37.0901	11.4766	9.0474
aphid 3-2	0.328275	0.62411	4.93504	2.68483	25.3228	11.1739	37.6085	10.8059	6.51649
aphid 3-3	0.404737	0.797673	5.9858	4.05062	27.4974	11.9857	33.5695	10.21	5.49857
aphid 4-1	0.338879	0.672232	5.03133	3.05133	25.6522	11.3973	35.6034	10.3351	7.91829
aphid 4-2	0.247311	0.556108	3.93827	4.1947	27.2967	14.4435	33.5117	10.7286	5.08306
aphid 4-3	0.293731	0.60683	4.05754	4.24552	27.1263	14.308	32.3879	10.6196	6.35463
aphid 5-1	0.340608	0.925339	4.93663	3.14764	24.2756	11.181	36.6558	10.1292	8.40813
aphid 5-2	0.279601	0.694645	4.86933	3.13595	24.1322	13.2063	35.3638	11.2235	7.09457
aphid 5-3	0.466167	0.692805	3.65429	3.51672	23.1077	16.5487	33.0578	11.7689	7.1868
3rd instar nymph-1	0.147166	0.287285	6.03994	1.81953	18.4102	1.31041	65.8909	0.375407	5.71918
3rd instar nymph-2	0.304663	0.789632	10.91	3.63638	16.2637	2.17788	58.9102	0.706864	6.30059
3rd instar nymph-3	0.192967	0.458985	8.25427	2.90174	23.3332	2.37046	57.4628	0.576297	4.44932
3rd instar nymph-4	0.165547	0.54938	7.31079	3.28308	16.598	2.03159	64.5601	0.493374	5.00823
3rd instar nymph-5	0.195206	0.503361	8.01597	2.85689	21.9202	1.71619	61.3373	0.417888	3.03694
3rd instar nymph-6	0.357697	0.811563	10.1419	3.87894	21.7081	2.00496	56.4652	0.523857	4.10781
2 d adult-1	0.502409	1.01353	6.68806	2.69607	20.7119	8.10648	38.1784	10.9734	11.1297
2 d adult-2	0.467165	0.81795	6.01504	2.5798	22.3738	8.79799	37.0065	12.9471	8.99463
2 d adult-3	0.57727	0.864147	7.03458	2.43873	24.2069	7.61772	41.3283	6.26014	9.67215
2 d adult-4	0.336978	0.606542	4.88618	2.81889	24.6873	9.79091	36.6076	10.1603	10.1054
2 d adult-5	0.472315	0.922717	6.02098	2.55423	20.3761	8.93231	38.7345	10.9599	11.027
2 d adult-6	0.421464	0.892046	8.91894	2.47153	21.4501	6.42058	32.7582	6.95888	19.7082
10 d adult-1	0.65	1.42	8.94	2.88	21.78	6.52	37.94	7.36	12.52
10 d adult-2	0.35	0.72	6.27	1.98	17.62	6.98	41.84	11.22	13.03
10 d adult-3	0.47	1	5.87	2.81	20.67	8.92	42.67	8.08	9.5
10 d adult-4	0.45	0.84	5.88	2.64	18.44	10.62	36.02	13.38	11.74
10 d adult-5	0.51	1.21	8.22	3.14	24.29	8.46	35.22	7.82	11.14
10 d adult-6	0.47	1.68	10.23	3.7	22.25	9.9	31.72	8.19	11.87
20 d adult-1	0.379032	0.454029	4.12807	1.87014	19.731	9.1397	36.1063	14.3109	13.8808
20 d adult-2	0.343726	0.418683	4.44428	2.29098	21.6748	9.00069	36.9482	10.269	14.6096
20 d adult-3	0.346687	0.433642	3.60501	2.75663	20.8275	10.1601	34.7058	10.3973	16.7673
20 d adult-4	0.583799	0.588062	5.9751	2.36636	20.658	8.91548	36.2907	11.752	12.8704
20 d adult-5	0.442351	0.473494	4.90285	2.95261	25.7644	11.7551	30.1892	12.7228	10.7973
20 d adult-6	0.68847	0.643184	5.88242	2.44715	20.6621	8.42931	36.9336	11.3298	12.9839
winged adult (2d)-1	0.381177	1.26302	20.9998	3.03023	30.13	2.86594	31.3351	2.77573	7.21898
winged adult (2d)-2	0.838112	1.92292	18.5885	5.02195	36.8092	3.87556	26.5248	2.42425	3.99473
winged adult (2d)-3	1.67048	3.33952	20.8168	5.80603	34.5041	3.73836	23.8722	2.22294	4.02948
winged adult (2d)-4	0.576938	1.50651	21.2475	3.48337	34.6429	2.9485	27.4643	2.60914	5.52081
winged adult (2d)-5	0.873912	1.72117	17.6396	3.48194	32.0496	3.58789	31.1623	2.95104	6.53257
winged adult (2d)-6	2.45772	3.66905	24.2532	3.8234	26.7376	3.55316	26.6838	2.96974	5.85239
on T. repens-1	0.38031	1.46189	11.8039	7.47186	38.9442	11.5984	14.1308	2.93995	11.2686
on T. repens-2	0.438829	1.41516	11.6884	7.19669	38.2207	12.0072	15.2828	3.887	9.86323
on T. repens-3	0.405133	1.68102	10.9922	7.23445	38.4453	11.7271	14.8163	3.19311	11.5053
on T. repens-4	0.37419	1.40917	8.1049	6.05261	33.6377	12.4198	17.5986	3.47846	16.9245
on T. repens-5	0.372044	1.24017	9.80075	6.77423	38.835	13.9798	17.0042	3.79209	8.20166
on T. repens-6	0.36176	1.79174	14.0012	8.83228	36.053	12.0233	11.7784	3.05989	12.0984
on T. repens-7	0.467449	1.56598	11.4389	11.1068	37.7713	14.1944	11.8151	3.17015	8.46996
1st generation on V. faba-1	0.330347	0.945795	9.47965	6.55082	42.6266	10.3936	15.0289	3.2994	11.3448
1st generation on V. faba-2	0.621305	1.46919	11.6185	6.80655	37.8152	11.1904	18.2002	4.28421	7.99437
1st generation on V. faba-3	0.30587	1.06545	7.79361	6.1702	36.4271	16.8231	17.734	5.506	8.17462
1st generation on V. faba-4	0.637662	1.98999	11.8831	9.24334	39.1045	9.44342	14.6544	2.85781	10.1858
1st generation on V. faba-5	0.200565	0.73473	5.19675	6.12743	31.7813	19.8906	20.5998	8.1502	7.31866
1st generation on V. faba-6	0.257951	0.856986	7.77749	6.31284	38.2881	13.3434	18.1631	5.50726	9.49288
1st generation on V. faba-7	0.443375	0.986324	10.2937	5.62035	41.3088	10.7306	19.2263	3.82023	7.57036
10th generation on V. faba-1	0.488353	0.98867	9.75937	6.96763	39.5928	10.8376	14.0008	3.35935	14.0054
10th generation on V. faba-2	0.327366	1.03567	7.91603	6.86242	42.2318	9.28993	18.5015	3.56326	10.272
10th generation on V. faba-3	0.27087	1.05317	8.5775	7.20185	43.5792	11.085	14.4447	3.73043	10.0573
10th generation on V. faba-4	0.306775	1.24121	8.47904	7.37379	42.0373	10.9267	15.8157	3.92156	9.89799
10th generation on V. faba-5	0.266963	0.779785	6.73778	4.99652	39.0353	10.3306	17.2474	3.88332	16.7223
10th generation on V. faba-6	0.343772	0.836198	8.03947	6.61928	41.0433	9.76521	15.3023	3.36416	14.6864
10th generation on V. faba-7	0.284544	1.20493	9.25153	6.55253	38.0787	10.2842	14.7736	3.68495	15.885
50th generation on V. faba-1/RGS1	0.345203	1.08399	7.31685	6.99037	39.1332	12.006	20.0283	4.55968	8.53642
50th generation on V. faba-2/RGS2	0.408447	0.974438	6.90121	6.09607	35.56	16.0619	20.7559	7.93453	5.30756
50th generation on V. faba-3/RGS3	0.419312	1.24031	10.3486	7.98011	38.2526	12.0521	16.1452	4.7663	8.79545
50th generation on V. faba-4/RGS4	0.339712	1.11747	6.89767	7.2389	32.914	14.1028	14.5741	5.67546	17.1399
50th generation on V. faba-5/RGS5	0.358348	0.740936	5.96265	6.50433	34.1111	18.5613	20.0662	8.87973	4.81543
50th generation on V. faba-6/RGS6	0.410004	1.10512	8.48465	7.52778	35.366	14.6034	18.0854	6.40845	8.00917
GGS 1	0.801267	1.40603	9.3261	5.67986	24.4483	4.3103	10.4566	1.69809	41.8735
GGS 2	0.226936	0.740814	6.34222	6.20061	27.5417	11.4882	20.3574	4.94727	22.1549
GGS 3	0.488148	2.15397	13.7279	6.31481	23.5567	2.88783	15.8195	0.806905	34.2442
GGS 4	0.591171	1.67856	11.128	5.21987	29.6842	5.13966	17.8452	2.25204	26.4614
GGS 5	0.488337	1.6719	11.7977	4.55307	17.2362	2.49185	13.7828	1.06013	46.918
GYN 1	0.50698	1.11604	8.99552	3.25306	20.5264	5.98696	37.5271	4.88082	17.2071
GYN 2	0.559392	1.54736	11.9434	4.2939	22.288	6.05794	32.1692	5.29468	15.8462
GYN 3	0.207455	0.403441	4.40133	2.36304	14.6105	7.21942	37.2889	6.76768	26.7382
GYN 4	0.336661	0.605664	10.3935	2.5871	19.9796	4.74273	32.3883	3.67248	25.2939
GYN 5	0.335992	0.471498	6.48282	2.10619	18.7306	4.91747	39.1435	3.24684	24.5651
GYN 6	0.407514	0.639417	6.06705	2.26634	20.0053	4.29448	41.9463	2.68225	21.6913
RQH 1	0.410276	1.52556	11.6095	8.49749	36.3958	9.15127	13.3331	2.7547	16.3223
RQH 2	0.335348	1.21963	10.0021	7.42545	37.3765	9.52458	11.8304	2.85691	19.4291
RQH 3	0.217215	0.687159	5.16754	5.97234	33.7929	15.1228	17.1639	6.60143	15.2747
RQH 4	0.25731	0.766073	6.30978	6.10986	36.7903	11.7458	20.2632	5.99038	11.7673
RQH 5	0.220697	0.612281	6.07189	4.75167	36.7268	12.1982	19.4822	6.71021	13.226
RQH 6	0.348022	0.992914	6.67494	4.61112	27.5443	9.6513	17.9507	4.80571	27.421
RQH 7	0.242487	0.906529	6.70799	5.24627	32.2338	11.8891	15.4641	4.29196	23.0177
